# Supplementary material for: Human‐host transcriptomic analysis reveals unique early innate immune responses in different sub‐phenotypes of COVID‐19
Source: Clin Transl Med. 2022 Jun 13;12(6):e856. doi: 10.1002/ctm2.856 (PMC9191825; doi:10.1002/ctm2.856)
Supplement: Supplementary file 2 — Supporting information [file CTM2-12-0-s001.xlsx]

## Sheet: Recovered vs Mortality
Significant Differentialy Expressed Genes between Recovered and Mortality groups ( Recovered vs Mortality)
Ensembl ID	baseMean	log2FoldChange	lfcSE	stat	pvalue	padj	Gene name
ENSG00000251705.1	26115.6	5.51906	0.733223	7.52712	5.19e-14	2.53e-10	RNA5-8SP6
ENSG00000232196.4	3581.06	3.17557	0.816984	3.88694	0.000102	0.028852	MTRNR2L4
ENSG00000270149.5	8.5109	3.10295	0.652649	4.7544	1.99e-06	0.00331	AL591806.2
ENSG00000270188.1	1435.52	2.91728	0.805647	3.62104	0.000293	0.044957	MTRNR2L11
ENSG00000204544.5	44.2946	2.86865	0.622701	4.60678	4.09e-06	0.005976	MUC21
ENSG00000143369.15	195.158	2.67427	0.641344	4.16979	3.05e-05	0.01764	ECM1
ENSG00000170477.13	237.381	2.6646	0.619419	4.30178	1.69e-05	0.01275	KRT4
ENSG00000185499.16	87.0161	2.50045	0.557777	4.48288	7.36e-06	0.008221	MUC1
ENSG00000256045.3	134.951	2.49466	0.577354	4.32085	1.55e-05	0.01275	MTRNR2L10
ENSG00000262243.5	8.71537	2.45737	0.550945	4.46029	8.18e-06	0.008221	CES1
ENSG00000166535.20	74.8756	2.45566	0.572927	4.28616	1.82e-05	0.01275	A2ML1
ENSG00000172005.11	70.3172	2.421	0.592297	4.08747	4.36e-05	0.019523	MAL
ENSG00000198183.12	113.705	2.41839	0.644266	3.75371	0.000174	0.035864	BPIFA1
ENSG00000152137.8	45.4752	2.38682	0.554908	4.30129	1.7e-05	0.01275	HSPB8
ENSG00000168802.14	7.40707	2.37296	0.532308	4.45788	8.28e-06	0.008221	CHTF8
ENSG00000185873.8	47.7069	2.36724	0.593557	3.98823	6.66e-05	0.024944	TMPRSS11B
ENSG00000134531.10	257.864	2.35538	0.613825	3.83722	0.000124	0.030146	EMP1
ENSG00000124942.14	424.195	2.34845	0.558411	4.20559	2.6e-05	0.015856	Ftmp
ENSG00000136830.12	159.419	2.34188	0.567632	4.12571	3.7e-05	0.018625	NIBAN2
ENSG00000269028.3	44680	2.31715	0.590339	3.92511	8.67e-05	0.026689	MTRNR2L12
ENSG00000147394.18	45.2863	2.31145	0.539502	4.28442	1.83e-05	0.01275	ZNF185
ENSG00000255823.5	22529.7	2.28426	0.589026	3.87803	0.000105	0.029037	MTRNR2L8
ENSG00000118898.16	208.051	2.27192	0.563214	4.03385	5.49e-05	0.022274	PPL
ENSG00000170423.13	116.889	2.26032	0.602998	3.74847	0.000178	0.036112	KRT78
ENSG00000249072.1	12.1323	2.25375	0.585756	3.84759	0.000119	0.030146	AC114801.3
ENSG00000171345.13	214.655	2.25222	0.587779	3.83175	0.000127	0.030146	KRT19
ENSG00000197226.13	7.25008	2.2499	0.620338	3.62689	0.000287	0.044691	TBC1D9B
ENSG00000244067.3	10.242	2.23673	0.525347	4.25763	2.07e-05	0.013724	GSTA2
ENSG00000140519.14	48.9529	2.23234	0.558179	3.99933	6.35e-05	0.024944	RHCG
ENSG00000183018.9	69.2321	2.23146	0.56147	3.97431	7.06e-05	0.025208	SPNS2
ENSG00000143536.7	77.4084	2.20883	0.568669	3.88421	0.000103	0.028852	CRNN
ENSG00000136694.9	18.2677	2.18227	0.536448	4.068	4.74e-05	0.019826	IL36A
ENSG00000256618.3	2471.09	2.17104	0.568961	3.81579	0.000136	0.030997	MTRNR2L1
ENSG00000125780.12	53.0441	2.16973	0.574575	3.77623	0.000159	0.03324	TGM3
ENSG00000167767.14	43.1244	2.14683	0.518722	4.13869	3.49e-05	0.018532	KRT80
ENSG00000282937.5	17.6503	2.13866	0.559589	3.82184	0.000132	0.030727	PRSS22
ENSG00000173801.17	51.262	2.13067	0.511788	4.16319	3.14e-05	0.01764	JUP
ENSG00000171124.13	21.0822	2.12905	0.478036	4.45375	8.44e-06	0.008221	FUT3
ENSG00000138166.6	78.1013	2.08078	0.575752	3.61402	0.000301	0.044957	DUSP5
ENSG00000168575.10	27.0025	2.0734	0.475111	4.36403	1.28e-05	0.011663	SLC20A2
ENSG00000142627.13	51.9051	2.06911	0.518714	3.98892	6.64e-05	0.024944	EPHA2
ENSG00000275430.3	5.77467	2.06816	0.508437	4.06769	4.75e-05	0.019826	MUC20
ENSG00000184009.13	390.356	2.06782	0.577041	3.58348	0.000339	0.048105	ACTG1
ENSG00000122359.18	93.6171	2.06576	0.519841	3.97384	7.07e-05	0.025208	ANXA11
ENSG00000124145.6	61.954	2.06506	0.538452	3.83517	0.000125	0.030146	SDC4
ENSG00000101444.13	24.9772	2.06353	0.499048	4.13492	3.55e-05	0.018532	AHCY
ENSG00000086544.3	38.3175	2.0138	0.525647	3.83109	0.000128	0.030146	ITPKC
ENSG00000133710.16	36.9757	2.01136	0.549395	3.66105	0.000251	0.040961	SPINK5
ENSG00000278468.3	67.5676	1.97981	0.504277	3.92604	8.64e-05	0.026689	MUC4
ENSG00000013588.9	91.8373	1.97714	0.535826	3.6899	0.000224	0.040476	TJP1
ENSG00000282844.2	64.3041	1.97498	0.520578	3.79383	0.000148	0.032847	ACTN4
ENSG00000148671.14	9.92385	1.96258	0.480441	4.08496	4.41e-05	0.019523	ADIRF
ENSG00000166145.14	59.4746	1.96256	0.541194	3.62635	0.000287	0.044691	SPINT1
ENSG00000149418.11	32.6491	1.9584	0.498884	3.92557	8.65e-05	0.026689	ST14
ENSG00000123159.16	29.688	1.95749	0.478049	4.09474	4.23e-05	0.019523	GIPC1
ENSG00000086062.13	49.7439	1.93793	0.527308	3.67514	0.000238	0.040961	B4GALT1
ENSG00000277401.4	6.66589	1.93001	0.525883	3.67003	0.000243	0.040961	TJP1
ENSG00000263155.6	12.1215	1.92052	0.531076	3.61628	0.000299	0.044957	MYZAP
ENSG00000116260.17	60.6114	1.91804	0.492568	3.89395	9.86e-05	0.028852	QSOX1
ENSG00000102024.18	16.6291	1.91329	0.520757	3.67406	0.000239	0.040961	PLS3
ENSG00000176092.17	22.796	1.90456	0.495736	3.84188	0.000122	0.030146	CRYBG2
ENSG00000189334.9	32.3723	1.90123	0.522558	3.63832	0.000274	0.044034	S100A14
ENSG00000171603.18	28.0153	1.89897	0.48413	3.92243	8.77e-05	0.026689	CLSTN1
ENSG00000105355.9	40.7305	1.89698	0.509072	3.72634	0.000194	0.038367	PLIN3
ENSG00000112378.12	27.1519	1.8914	0.491833	3.84561	0.00012	0.030146	PERP
ENSG00000212907.2	77.6927	1.88948	0.511572	3.69348	0.000221	0.040476	MT-ND4L
ENSG00000177628.16	10.1055	1.88633	0.513305	3.67487	0.000238	0.040961	GBA
ENSG00000158109.15	10.8769	1.88236	0.476135	3.95342	7.7e-05	0.026183	TPRG1L
ENSG00000176986.16	24.9753	1.87911	0.496909	3.7816	0.000156	0.033002	SEC24C
ENSG00000186832.9	28.9075	1.85749	0.517159	3.59172	0.000329	0.047066	KRT16
ENSG00000134243.12	39.0507	1.83218	0.51212	3.57765	0.000347	0.048717	SORT1
ENSG00000088726.16	15.9806	1.83031	0.44482	4.11473	3.88e-05	0.018883	TMEM40
ENSG00000144063.4	37.6628	1.82464	0.481972	3.78578	0.000153	0.033002	MALL
ENSG00000198752.11	26.2907	1.80864	0.477984	3.78389	0.000154	0.033002	CDC42BPB
ENSG00000221926.13	46.6144	1.78609	0.493833	3.6168	0.000298	0.044957	TRIM16
ENSG00000163132.8	11.9655	1.7854	0.47856	3.73077	0.000191	0.038216	MSX1
ENSG00000108828.16	15.4962	1.78404	0.465747	3.83048	0.000128	0.030146	VAT1
ENSG00000185567.7	50.3192	1.78041	0.469245	3.79419	0.000148	0.032847	AHNAK2
ENSG00000167106.12	31.9807	1.74008	0.471316	3.69196	0.000223	0.040476	FAM102A
ENSG00000147145.12	6.32965	1.73418	0.440959	3.93275	8.4e-05	0.026689	LPAR4
ENSG00000139725.8	21.1641	1.72753	0.472008	3.65996	0.000252	0.040961	RHOF
ENSG00000148498.16	16.742	1.71271	0.460779	3.717	0.000202	0.039283	PARD3
ENSG00000072201.14	11.6335	1.69931	0.458995	3.70223	0.000214	0.040476	LNX1
ENSG00000163814.8	21.2327	1.69179	0.462105	3.66105	0.000251	0.040961	CDCP1
ENSG00000179913.11	13.4278	1.66921	0.45551	3.66449	0.000248	0.040961	B3GNT3
ENSG00000110080.20	16.1485	1.66395	0.419676	3.96484	7.34e-05	0.025555	ST3GAL4
ENSG00000166439.6	24.1495	1.64774	0.458267	3.59559	0.000324	0.04683	RNF169
ENSG00000165140.11	6.72972	1.64203	0.451637	3.63572	0.000277	0.044034	FBP1
ENSG00000149260.18	22.7092	1.64033	0.443327	3.70004	0.000216	0.040476	CAPN5
ENSG00000104805.16	14.8781	1.62316	0.422498	3.84181	0.000122	0.030146	NUCB1
ENSG00000256222.3	11.0406	1.58764	0.429367	3.69763	0.000218	0.040476	MTRNR2L3
ENSG00000225748.9	6.63271	1.55976	0.423757	3.68079	0.000233	0.040961	PRRC2A
ENSG00000168447.11	10.6258	1.47429	0.40855	3.6086	0.000308	0.045264	SCNN1B
ENSG00000251158.1	6.48441	-1.3084	0.362737	-3.60702	0.00031	0.045264	AC131392.1
ENSG00000160683.5	3.52765	-1.33317	0.314551	-4.23834	2.25e-05	0.014308	CXCR5
ENSG00000143387.14	15.7889	-1.39964	0.360151	-3.88625	0.000102	0.028852	CTSK
ENSG00000186407.7	26.1119	-1.8535	0.406656	-4.5579	5.17e-06	0.006864	CD300E
ENSG00000139767.10	31.806	-1.90062	0.400164	-4.7496	2.04e-06	0.00331	SRRM4
ENSG00000161912.18	8.42582	-1.94598	0.311903	-6.23905	4.4e-10	1.61e-06	ADCY10P1
ENSG00000147130.14	17.8728	-1.9589	0.388628	-5.04056	4.64e-07	0.000969	ZMYM3
ENSG00000085276.19	89.8278	-2.06121	0.350618	-5.87879	4.13e-09	1.01e-05	MECOM
ENSG00000234514.8	5.27418	-2.24499	0.370975	-6.05159	1.43e-09	4.19e-06	LST1
ENSG00000151834.16	24.5632	-2.58098	0.329078	-7.84307	4.4e-15	3.21e-11	GABRA2
ENSG00000188322.8	20.4187	-2.81956	0.328993	-8.57028	1.03e-17	1.51e-13	SBK1

## Sheet: Sub-phenotypes
Significant Differentially Expressed Genes Between Different Clinical Severity Groups
Moderate vs Mild
Ensembl ID	baseMean	log2FoldChange	lfcSE	stat	pvalue	padj	Gene name
ENSG00000199523.1	4.62314	2.79769	0.420982	6.64562	3.02e-11	5.44e-07	RNA5SP226
ENSG00000234475.5	8.5723	2.43295	0.47961	5.07277	3.92e-07	0.00235258	HSPA1A
ENSG00000235657.9	5.54877	2.36259	0.461972	5.11414	3.15e-07	0.00235258	HLA-A
ENSG00000137801.11	24.2778	1.95661	0.407336	4.80344	1.56e-06	0.00701877	THBS1
ENSG00000130032.17	374.353	1.92773	0.458595	4.20356	2.63e-05	0.0339529	PRRG3
ENSG00000007171.18	20.2003	1.77672	0.409603	4.33767	1.44e-05	0.0254663	NOS2
ENSG00000196754.13	10.708	1.7172	0.379452	4.52549	6.03e-06	0.0133813	S100A2
ENSG00000115590.14	16.3537	1.65499	0.399143	4.14635	3.38e-05	0.0357705	IL1R2
ENSG00000274779.4	11.1665	1.64774	0.393934	4.18278	2.88e-05	0.0339529	NOMO1
ENSG00000042980.13	12.944	1.64438	0.352719	4.66202	3.13e-06	0.00939427	ADAM28
ENSG00000074410.14	15.9919	1.55556	0.368029	4.22674	2.37e-05	0.0339529	CA12
ENSG00000275564.4	4.08926	1.49089	0.356813	4.17836	2.94e-05	0.0339529	FCAR
ENSG00000101384.12	10.6245	1.45546	0.307935	4.72651	2.28e-06	0.00822312	JAG1
ENSG00000130513.6	7.4653	1.41273	0.326977	4.32058	1.56e-05	0.0254663	GDF15
ENSG00000162711.18	8.65477	1.38911	0.33295	4.17211	3.02e-05	0.0339529	NLRP3
ENSG00000068078.20	10.8269	1.33563	0.32683	4.08661	4.38e-05	0.0437739	FGFR3
ENSG00000261272.1	30.2381	-2.01216	0.435282	-4.62265	3.79e-06	0.00974298	MUC22
ENSG00000251705.1	32914	-2.90107	0.644209	-4.50331	6.69e-06	0.0133813	RNA5-8SP6
Severe vs Mild
Ensembl ID	baseMean	log2FoldChange	lfcSE	stat	pvalue	padj	Gene name
ENSG00000225190.11	6.82219	2.8335	0.609016	4.65259	3.28e-06	0.0229006	PLEKHM1
ENSG00000175793.12	11.8699	2.43226	0.509675	4.77218	1.82e-06	0.0172858	SFN
ENSG00000130513.6	7.4653	2.24592	0.429335	5.23116	1.68e-07	0.00588439	GDF15
ENSG00000276006.1	2.07831	2.16795	0.45588	4.75552	1.98e-06	0.0172858	REXO1L12P
ENSG00000241506.1	1.9997	1.90851	0.385116	4.95568	7.21e-07	0.0125893	PSMC1P1
ENSG00000273590.4	2.01787	1.51434	0.340096	4.45269	8.48e-06	0.0493713	SMIM11B
Mortality vs Mild
Ensembl ID	baseMean	log2FoldChange	lfcSE	stat	pvalue	padj	Gene name
ENSG00000188322.8	20.4187	2.89243	0.362467	7.97986	1.47e-15	2.24e-11	SBK1
ENSG00000151834.16	24.5632	2.68556	0.359865	7.46268	8.48e-14	6.48e-10	GABRA2
ENSG00000234514.8	5.27418	2.37392	0.404043	5.87541	4.22e-09	1.29e-05	LST1
ENSG00000085276.19	89.8278	2.17103	0.377977	5.74382	9.26e-09	2.36e-05	MECOM
ENSG00000115009.13	5.21798	2.10956	0.323923	6.51252	7.39e-11	3.77e-07	CCL20
ENSG00000139767.10	31.806	2.06549	0.42383	4.87338	1.1e-06	0.00174439	SRRM4
ENSG00000147130.14	17.8728	2.05798	0.413257	4.97989	6.36e-07	0.00121608	ZMYM3
ENSG00000161912.18	8.42582	2.03364	0.339155	5.99621	2.02e-09	7.72e-06	ADCY10P1
ENSG00000186407.7	26.1119	2.03038	0.428628	4.73693	2.17e-06	0.00301646	CD300E
ENSG00000273720.1	4.38028	1.71699	0.418056	4.10707	4.01e-05	0.0235675	AC091812.2
ENSG00000143387.14	15.7889	1.45112	0.380419	3.81453	0.000136443	0.0486547	CTSK
ENSG00000159147.18	5.6999	1.42366	0.344825	4.12866	3.65e-05	0.0232492	DONSON
ENSG00000284938.4	3.34803	1.14046	0.284896	4.00308	6.25e-05	0.0289729	FAM180B
ENSG00000147145.12	6.32965	-1.82147	0.451575	-4.03358	5.49e-05	0.0279184	LPAR4
ENSG00000168575.10	24.2958	-1.82232	0.477814	-3.81386	0.000136814	0.0486547	SLC20A2
ENSG00000088726.16	15.9806	-1.85014	0.468243	-3.95124	7.77e-05	0.0330255	TMEM40
ENSG00000256222.3	11.0406	-1.85827	0.436645	-4.25579	2.08e-05	0.0144799	MTRNR2L3
ENSG00000101444.13	19.9582	-1.90946	0.492994	-3.87319	0.000107422	0.0421204	AHCY
ENSG00000233841.11	4.14306	-2.10132	0.547116	-3.84072	0.000122674	0.0457545	HLA-C
ENSG00000163132.8	11.9655	-2.13639	0.489206	-4.36706	1.26e-05	0.0101352	MSX1
ENSG00000137880.6	11.1886	-2.1584	0.53248	-4.05349	5.05e-05	0.0270323	GCHFR
ENSG00000166535.20	57.6296	-2.23861	0.575865	-3.88739	0.000101329	0.0407769	A2ML1
ENSG00000125780.12	46.5415	-2.26137	0.587113	-3.85168	0.000117311	0.0448479	TGM3
ENSG00000183018.9	61.7493	-2.28944	0.579014	-3.95404	7.68e-05	0.0330255	SPNS2
ENSG00000143536.7	67.9952	-2.34648	0.579409	-4.04979	5.13e-05	0.0270323	CRNN
ENSG00000136830.12	142.392	-2.35702	0.585367	-4.02657	5.66e-05	0.0279184	NIBAN2
ENSG00000176986.16	32.0962	-2.42328	0.560413	-4.3241	1.53e-05	0.0117105	SEC24C																		CD300e functions as an activating receptor that is capable of regulating the innate immune response in myelomonocytic cells. Upon engagement by an agonistic mAb, CD300e triggered an intracellular calcium mobilization and superoxide anion production in monocytes. Activation via CD300e provided survival signals that prevented monocyte and mDC apoptosis, triggered the production of pro-inflammatory …
ENSG00000256618.3	2471.1	-2.43483	0.588968	-4.13407	3.56e-05	0.0232492	MTRNR2L1
ENSG00000244067.3	10.242	-2.5053	0.545476	-4.59287	4.37e-06	0.00477549	GSTA2
ENSG00000255823.5	22529.7	-2.51572	0.617158	-4.07631	4.58e-05	0.0259153	MTRNR2L8
ENSG00000269028.3	44680	-2.54447	0.617806	-4.11856	3.81e-05	0.0233199	MTRNR2L12
ENSG00000249072.1	12.1323	-2.55633	0.599005	-4.26762	1.98e-05	0.0143865	AC114801.3
ENSG00000143369.15	142.665	-2.56924	0.641554	-4.00472	6.21e-05	0.0289729	ECM1
ENSG00000270149.5	8.5109	-2.62102	0.671786	-3.90157	9.56e-05	0.0394993	AL591806.2
ENSG00000152137.8	45.4752	-2.63809	0.580913	-4.54129	5.59e-06	0.00534368	HSPB8
ENSG00000185873.8	44.6569	-2.67914	0.610025	-4.39185	1.12e-05	0.00954797	TMPRSS11B
ENSG00000204544.5	34.1601	-2.73959	0.623127	-4.39652	1.1e-05	0.00954797	MUC21
ENSG00000262243.5	8.41965	-2.75012	0.565208	-4.86567	1.14e-06	0.00174439	CES1
ENSG00000256045.3	134.951	-2.78449	0.59715	-4.66296	3.12e-06	0.0039721	MTRNR2L10
ENSG00000172005.11	75.9496	-2.8642	0.628544	-4.55687	5.19e-06	0.00529313	MAL
ENSG00000170477.13	266.414	-3.08155	0.664041	-4.64061	3.47e-06	0.00408625	KRT4
ENSG00000232196.4	3581.06	-3.41782	0.859387	-3.97704	6.98e-05	0.0313834	MTRNR2L4
ENSG00000251705.1	32914	-4.33935	0.784127	-5.53399	3.13e-08	6.84e-05	RNA5-8SP6
Severe vs Moderate
No Significant Differentially Expressed Genes were found
Mortality vs Moderate
Ensembl ID	baseMean	log2FoldChange	lfcSE	stat	pvalue	padj	Gene name
ENSG00000188322.8	20.4187	2.40377	0.400746	5.99823	1.99e-09	2.78e-05	SBK1
ENSG00000151834.16	24.5632	2.12909	0.397676	5.35384	8.61e-08	0.000600025	GABRA2
ENSG00000234514.8	5.27418	1.89524	0.445567	4.25354	2.1e-05	0.0418942	LST1
ENSG00000115009.13	5.21798	1.78488	0.358409	4.98002	6.36e-07	0.00295363	CCL20
ENSG00000197226.13	8.66785	-3.05241	0.704516	-4.33264	1.47e-05	0.0342231	TBC1D9B
ENSG00000227715.11	40.6164	-3.13961	0.702611	-4.46849	7.88e-06	0.0274153	HLA-A
ENSG00000270149.5	8.5109	-3.2172	0.727749	-4.42076	9.84e-06	0.0274153	AL591806.2
Mortality vs Severe
Ensembl ID	baseMean	log2FoldChange	lfcSE	stat	pvalue	padj	Gene name
ENSG00000188322.8	20.4187	2.76092	0.491414	5.61832	1.9282e-08	0.000216498	SBK1
ENSG00000151834.16	24.5632	2.54738	0.485861	5.24302	1.57973e-07	0.000886861	GABRA2
ENSG00000161912.18	8.42582	2.16389	0.472118	4.58336	4.57565e-06	0.00856257	ADCY10P1
ENSG00000142871.18	11.9032	-2.28914	0.584573	-3.91593	9.00582e-05	0.0459624	CCN1
ENSG00000147145.12	6.32965	-2.35967	0.571233	-4.13084	3.61442e-05	0.0295242	LPAR4
ENSG00000159166.15	10.5107	-2.38322	0.604888	-3.93993	8.15039e-05	0.0459624	LAD1
ENSG00000175793.12	11.8699	-2.43948	0.619994	-3.93468	8.33088e-05	0.0459624	SFN
ENSG00000158125.10	12.6939	-2.45997	0.596122	-4.12662	3.68132e-05	0.0295242	XDH
ENSG00000273802.2	9.56816	-2.50535	0.598521	-4.1859	2.84038e-05	0.0265765	H2BC8
ENSG00000128510.12	21.1255	-2.55634	0.625588	-4.08629	4.38317e-05	0.0328095	CPA4
ENSG00000137309.20	30.9316	-2.55841	0.651924	-3.9244	8.69465e-05	0.0459624	HMGA1
ENSG00000148671.14	9.92385	-2.61114	0.645825	-4.0431	5.27486e-05	0.0370163	ADIRF
ENSG00000164171.11	26.8233	-2.67955	0.681958	-3.9292	8.52297e-05	0.0459624	ITGA2
ENSG00000221926.13	46.6144	-2.73993	0.680675	-4.02532	5.68989e-05	0.03758	TRIM16
ENSG00000168575.10	24.2958	-2.75564	0.626439	-4.3989	1.08799e-05	0.0152699	SLC20A2
ENSG00000163814.8	21.2327	-2.84069	0.617823	-4.5979	4.26775e-06	0.00856257	CDCP1
ENSG00000167916.5	13.1054	-2.86077	0.655459	-4.36453	1.27399e-05	0.0158937	KRT24
ENSG00000242335.8	21.5548	-2.90081	0.743732	-3.90034	9.60574e-05	0.0468927	CFB
ENSG00000184009.13	354.94	-3.0451	0.784535	-3.8814	0.000103855	0.048587	ACTG1
ENSG00000122359.18	93.6171	-3.07004	0.718574	-4.27241	1.9337e-05	0.0217116	ANXA11
ENSG00000197747.9	20.1434	-3.10999	0.688457	-4.51733	6.26247e-06	0.010045	S100A10
ENSG00000146674.15	20.2007	-3.22206	0.688891	-4.67717	2.90868e-06	0.00816465	IGFBP3
ENSG00000197226.13	8.66785	-3.51193	0.830766	-4.22734	2.36474e-05	0.0241376	TBC1D9B
ENSG00000270149.5	8.5109	-4.1346	0.84904	-4.86973	1.11751e-06	0.00418246	AL591806.2

## Sheet: Respiratory support groups
Significant Differentially Expressed Genes Between Groups based on the level of Respiratory Support requirement
Ventilator Support vs No Respiratory Support
Ensembl ID	baseMean	log2FoldChange	lfcSE	stat	pvalue	padj	Gene Name
ENSG00000211677.2	4.90488	3.49559	0.601001	5.81628	6.02e-09	3.91e-05	IGLC2
ENSG00000282184.2	2.58918	3.13245	0.558019	5.61352	1.98e-08	8.59e-05	IGHG3
ENSG00000132465.12	3.18629	3.03233	0.59392	5.10562	3.3e-07	0.000779543	JCHAIN
ENSG00000273720.1	4.38028	2.81229	0.595936	4.71911	2.37e-06	0.00280037	AC091812.2
ENSG00000204359.9	3.9848	2.78408	0.640663	4.34562	1.39e-05	0.0103201	CFB
ENSG00000145824.13	12.1903	2.62608	0.597289	4.39667	1.1e-05	0.00866324	CXCL14
ENSG00000115607.9	6.18772	2.31012	0.623104	3.70744	0.000209362	0.0389263	IL18RAP
ENSG00000284764.1	1.65545	2.25377	0.525862	4.28586	1.82e-05	0.011836	PINX1
ENSG00000284298.2	2.27908	2.22947	0.556525	4.00606	6.17e-05	0.022641	HM190170.1
ENSG00000184954.4	1.78956	2.22422	0.396126	5.61494	1.97e-08	8.59e-05	OR6C70
ENSG00000232778.1	1.62616	2.2174	0.409872	5.40998	6.3e-08	0.000234187	RPL23AP50
ENSG00000181408.4	2.34677	2.20954	0.429247	5.14748	2.64e-07	0.000701595	UTS2R
ENSG00000259078.2	2.82051	2.14003	0.399712	5.35393	8.61e-08	0.000279802	PTBP1P
ENSG00000274499.1	1.67786	2.11445	0.472944	4.47084	7.79e-06	0.00676824	AC012414.6
ENSG00000277876.1	1.55177	2.10954	0.451636	4.67088	3e-06	0.00325009	AC108359.1
ENSG00000099974.8	1.44027	2.04142	0.493476	4.13683	3.52e-05	0.0163545	DDTL
ENSG00000204963.6	2.70578	2.01772	0.402533	5.01255	5.37e-07	0.00104557	PCDHA7
ENSG00000182450.13	2.58262	2.01499	0.39176	5.14343	2.7e-07	0.000701595	KCNK4
ENSG00000184814.5	3.54881	1.99904	0.43292	4.61758	3.88e-06	0.00373979	PRR23B
ENSG00000173269.14	6.13526	1.97828	0.47719	4.14569	3.39e-05	0.0160204	MMRN2
ENSG00000167261.14	3.95257	1.96627	0.408843	4.80934	1.51e-06	0.00243469	DPEP2
ENSG00000241123.1	2.28173	1.95397	0.407128	4.7994	1.59e-06	0.00243469	KRTAP10-5
ENSG00000284838.2	2.06658	1.95018	0.407611	4.7844	1.72e-06	0.00247798	C1QTNF4
ENSG00000134184.13	2.87628	1.9312	0.504716	3.82631	0.000130077	0.0315898	GSTM1
ENSG00000282411.1	1.46153	1.91638	0.51253	3.73905	0.000184718	0.0373326	AC233699.6
ENSG00000136834.3	1.95404	1.91274	0.381445	5.01446	5.32e-07	0.00104557	OR1J1
ENSG00000282656.1	1.69689	1.89639	0.45238	4.19202	2.76e-05	0.0149805	TBC1D3J
ENSG00000163145.13	3.78621	1.88546	0.407337	4.62876	3.68e-06	0.00367976	C1QTNF7
ENSG00000148948.8	4.20124	1.88009	0.433893	4.33307	1.47e-05	0.0103362	LRRC4C
ENSG00000186907.8	3.06107	1.87496	0.403903	4.64211	3.45e-06	0.0035877	RTN4RL2
ENSG00000178343.5	2.54648	1.87312	0.379963	4.92975	8.23e-07	0.00142757	SHISA3
ENSG00000170689.10	3.43381	1.85567	0.395782	4.68862	2.75e-06	0.00311033	HOXB9
ENSG00000277292.2	2.0134	1.8508	0.479657	3.8586	0.000114039	0.0299271	PIP4K2B
ENSG00000241296.8	1.99691	1.82987	0.490254	3.73251	0.000189584	0.0373326	HLA-DMB
ENSG00000280569.1	2.12503	1.82051	0.458049	3.97449	7.05e-05	0.0246777	AC233263.4
ENSG00000197766.8	1.88869	1.811	0.434118	4.17167	3.02e-05	0.0153688	CFD
ENSG00000267631.5	1.88719	1.79323	0.476105	3.76646	0.000165577	0.0355895	CGB1
ENSG00000241361.8	1.54206	1.78564	0.393979	4.53232	5.83e-06	0.00541894	SLC25A24P1
ENSG00000221900.6	3.12376	1.77649	0.398535	4.45756	8.29e-06	0.00695491	POM121L12
ENSG00000244234.3	2.04427	1.76938	0.353624	5.00355	5.63e-07	0.00104557	GMCL2
ENSG00000249053.1	2.25463	1.76908	0.421851	4.1936	2.75e-05	0.0149805	AC106794.1
ENSG00000228594.4	3.28128	1.76256	0.434736	4.05432	5.03e-05	0.0198139	FNDC10
ENSG00000198576.4	5.03442	1.75548	0.449153	3.90842	9.29e-05	0.0262375	ARC
ENSG00000217236.2	2.21335	1.75456	0.367618	4.7728	1.82e-06	0.00248698	SP9
ENSG00000162009.8	2.75986	1.75368	0.457244	3.83532	0.0001254	0.0313597	SSTR5
ENSG00000186583.12	3.16414	1.74834	0.424824	4.11546	3.86e-05	0.0170335	SPATC1
ENSG00000179431.7	2.27865	1.71242	0.388356	4.40942	1.04e-05	0.00842382	FJX1
ENSG00000244743.1	1.48319	1.70743	0.46922	3.63886	0.000273849	0.0474817	RPL35AP27
ENSG00000215343.7	2.16316	1.70566	0.449474	3.79479	0.000147769	0.0336767	ZNF705D
ENSG00000170374.6	3.75403	1.70372	0.448618	3.79771	0.00014604	0.0336767	SP7
ENSG00000239586.1	2.11629	1.70163	0.380643	4.47041	7.81e-06	0.00676824	MTND1P16
ENSG00000163884.4	3.96863	1.69837	0.396082	4.28793	1.8e-05	0.011836	KLF15
ENSG00000243547.1	1.75315	1.69811	0.393607	4.31421	1.6e-05	0.0109627	HNRNPKP4
ENSG00000135144.7	4.26123	1.69377	0.454678	3.7252	0.000195159	0.0375977	DTX1
ENSG00000267467.4	1.54997	1.69309	0.446728	3.78998	0.000150656	0.0336767	APOC4
ENSG00000236967.8	1.70607	1.68196	0.461686	3.64308	0.000269398	0.0470236	RNF39
ENSG00000250215.1	1.81685	1.68023	0.395182	4.25179	2.12e-05	0.0128264	CIR1P2
ENSG00000184221.13	2.03388	1.67716	0.384115	4.36629	1.26e-05	0.00966705	OLIG1
ENSG00000205267.5	1.43359	1.67564	0.450606	3.71863	0.000200307	0.0380261	DGAT2L7P
ENSG00000255532.1	1.41003	1.67533	0.456361	3.67105	0.000241554	0.0433265	AC118942.1
ENSG00000213409.4	1.63535	1.6705	0.420846	3.96938	7.21e-05	0.0246777	C1QBPP2
ENSG00000075886.11	2.15041	1.66183	0.351134	4.73275	2.21e-06	0.00274322	TUBA3D
ENSG00000214313.8	2.56729	1.6602	0.388922	4.26871	1.97e-05	0.0124715	AZGP1P1
ENSG00000162373.13	2.26103	1.65306	0.401592	4.11627	3.85e-05	0.0170335	BEND5
ENSG00000227776.1	1.65945	1.64797	0.41519	3.96921	7.21e-05	0.0246777	AKR1D1P1
ENSG00000152475.7	3.11475	1.64483	0.428412	3.83935	0.000123359	0.0311488	ZNF837
ENSG00000228051.1	1.84396	1.63572	0.415787	3.93403	8.35e-05	0.0255382	WBP11P3
ENSG00000179766.19	3.54637	1.63379	0.439781	3.71501	0.000203195	0.0382949	ATP8B5P
ENSG00000232491.1	1.81389	1.63226	0.446791	3.6533	0.000258895	0.0461187	SAPCD2P3
ENSG00000257704.4	1.96646	1.62358	0.38463	4.22114	2.43e-05	0.0139767	INAFM1
ENSG00000185105.5	3.61471	1.62238	0.444729	3.64801	0.000264276	0.0464412	MYADML2
ENSG00000254831.1	1.64521	1.62176	0.39016	4.15666	3.23e-05	0.0158472	KRT18P58
ENSG00000105376.5	3.44077	1.61759	0.427194	3.78655	0.000152753	0.0336767	ICAM5
ENSG00000125998.8	4.48524	1.61387	0.39172	4.11995	3.79e-05	0.0170335	FAM83C
ENSG00000186765.12	2.6239	1.60965	0.410282	3.92327	8.74e-05	0.0255382	FSCN2
ENSG00000119715.15	4.08218	1.60723	0.409168	3.92805	8.56e-05	0.0255382	ESRRB
ENSG00000232361.3	1.76794	1.60134	0.383946	4.17075	3.04e-05	0.0153688	AC069304.1
ENSG00000249505.1	2.07777	1.59986	0.428363	3.73483	0.000187841	0.0373326	AC108673.1
ENSG00000235076.2	1.66815	1.59744	0.404255	3.95156	7.76e-05	0.0250051	GAPDHP52
ENSG00000155833.15	3.41733	1.59306	0.411185	3.87432	0.000106924	0.0286688	CYLC2
ENSG00000105509.11	2.70998	1.59	0.396998	4.00507	6.2e-05	0.022641	HAS1
ENSG00000217770.1	2.50523	1.58348	0.381383	4.15194	3.3e-05	0.0158779	FEM1AP3
ENSG00000283473.4	1.71647	1.57883	0.400287	3.94424	8.01e-05	0.0253909	FAM240A
ENSG00000127129.10	2.77416	1.56635	0.417213	3.75433	0.000173809	0.0367515	EDN2
ENSG00000270772.1	1.61235	1.56281	0.409605	3.81539	0.000135966	0.0321474	PDHA1P1
ENSG00000204787.8	2.33672	1.56138	0.38494	4.05616	4.99e-05	0.0198139	REG1CP
ENSG00000235268.2	2.06253	1.56124	0.38005	4.10798	3.99e-05	0.017301	KDM4E
ENSG00000248444.1	1.75447	1.5579	0.369403	4.21734	2.47e-05	0.0139767	HNRNPA1P65
ENSG00000139351.15	4.53748	1.55489	0.407145	3.819	0.000133992	0.0319712	SYCP3
ENSG00000176435.7	2.65416	1.55449	0.358618	4.33466	1.46e-05	0.0103362	CLEC14A
ENSG00000259060.7	1.90903	1.55222	0.371332	4.18014	2.91e-05	0.0153688	AL163195.3
ENSG00000179292.5	2.95901	1.55111	0.392603	3.95084	7.79e-05	0.0250051	TMEM151A
ENSG00000254466.2	2.11125	1.54791	0.383365	4.0377	5.4e-05	0.0203453	OR4D10
ENSG00000167780.12	1.92974	1.54537	0.388628	3.97648	6.99e-05	0.0246777	SOAT2
ENSG00000271101.1	2.36129	1.5411	0.369744	4.168	3.07e-05	0.0153688	AC005181.1
ENSG00000120324.9	2.54011	1.54093	0.377919	4.0774	4.55e-05	0.0188009	PCDHB10
ENSG00000249056.1	1.96739	1.52887	0.378541	4.03886	5.37e-05	0.0203453	AC099343.1
ENSG00000264617.1	3.76828	1.52613	0.396843	3.84568	0.000120218	0.0309566	AC233702.4
ENSG00000167941.3	2.5803	1.52385	0.359467	4.2392	2.24e-05	0.0132592	SOST
ENSG00000163501.7	2.72829	1.51867	0.408304	3.71946	0.000199653	0.0380261	IHH
ENSG00000249858.2	1.95548	1.51315	0.386351	3.91651	8.98e-05	0.025789	SNX5P1
ENSG00000198944.6	2.2551	1.51213	0.370078	4.08597	4.39e-05	0.0184123	SOWAHA
ENSG00000184995.7	1.69337	1.50789	0.397228	3.79605	0.000147022	0.0336767	IFNE
ENSG00000184160.8	2.33704	1.50652	0.392195	3.84126	0.000122406	0.0311488	ADRA2C
ENSG00000169059.12	1.83246	1.49918	0.404788	3.70362	0.000212543	0.0392043	VCX3A
ENSG00000248574.1	1.61172	1.48089	0.396673	3.73328	0.000189002	0.0373326	ADAM20P2
ENSG00000254332.1	2.00407	1.48055	0.376673	3.9306	8.47e-05	0.0255382	AF201337.1
ENSG00000259228.1	1.959	1.47913	0.373398	3.96127	7.46e-05	0.0250051	HNRNPA1P62
ENSG00000161544.10	2.89556	1.47836	0.347438	4.25505	2.09e-05	0.0128264	CYGB
ENSG00000277741.4	3.16847	1.47643	0.393042	3.75643	0.000172356	0.036743	GOLGA6L17P
ENSG00000103269.14	2.60457	1.47459	0.39466	3.73636	0.000186703	0.0373326	RHBDL1
ENSG00000196503.5	3.14748	1.47107	0.378174	3.88994	0.000100268	0.0274667	ARL9
ENSG00000132429.10	2.11443	1.47026	0.378713	3.88225	0.000103493	0.028038	POPDC3
ENSG00000169006.7	1.7819	1.46729	0.372698	3.93694	8.25e-05	0.0255382	NTSR2
ENSG00000238161.1	1.98704	1.46459	0.37926	3.86171	0.000112597	0.0298819	OR7E117P
ENSG00000182600.9	3.19948	1.46383	0.362214	4.04133	5.31e-05	0.0203453	SNORC
ENSG00000251108.1	1.99052	1.45752	0.383471	3.80086	0.000144196	0.0336767	YBX1P5
ENSG00000283539.2	2.82477	1.45503	0.358266	4.06131	4.88e-05	0.0198139	ACR
ENSG00000183876.9	3.41212	1.45005	0.362286	4.00249	6.27e-05	0.022641	ARSI
ENSG00000182103.5	4.21685	1.44917	0.382797	3.78575	0.000153245	0.0336767	FAM181B
ENSG00000214832.5	2.477	1.44837	0.366515	3.95174	7.76e-05	0.0250051	UPF3AP2
ENSG00000142677.4	3.50926	1.44646	0.385515	3.75203	0.000175408	0.0367903	IL22RA1
ENSG00000175093.5	3.44822	1.44576	0.381408	3.79058	0.000150296	0.0336767	SPSB4
ENSG00000255200.1	2.7622	1.44372	0.367999	3.92317	8.74e-05	0.0255382	PGAM1P8
ENSG00000129152.4	1.89502	1.4422	0.365027	3.95094	7.78e-05	0.0250051	MYOD1
ENSG00000163286.9	2.3691	1.44161	0.351472	4.10164	4.1e-05	0.0174909	ALPG
ENSG00000251593.1	2.27137	1.43492	0.372088	3.8564	0.000115069	0.0299271	MSNP1
ENSG00000125845.7	3.01237	1.43404	0.388161	3.69444	0.000220372	0.0403622	BMP2
ENSG00000182459.5	2.03107	1.42629	0.382499	3.72886	0.000192347	0.0373326	TEX19
ENSG00000236279.7	2.98596	1.42126	0.360877	3.93835	8.2e-05	0.0255382	CLEC2L
ENSG00000230701.2	3.15113	1.39927	0.358232	3.90604	9.38e-05	0.0262375	FBXW4P1
ENSG00000250361.9	2.24432	1.3894	0.38234	3.63394	0.000279124	0.0480758	GYPB
ENSG00000272899.4	2.7447	1.38521	0.361957	3.827	0.000129713	0.0315898	ATP6V1FNB
ENSG00000131885.17	3.39948	1.38373	0.376165	3.67853	0.000234585	0.0423687	KRT17P1
ENSG00000150594.7	3.8295	1.37515	0.370938	3.70723	0.000209539	0.0389263	ADRA2A
ENSG00000211454.15	3.29374	1.36454	0.360572	3.78439	0.000154088	0.0336767	AKR7L
ENSG00000258102.5	1.98091	1.35627	0.361915	3.74749	0.00017861	0.0371622	MAP1LC3B2
ENSG00000224861.1	1.82139	1.3454	0.360627	3.73073	0.000190926	0.0373326	YBX1P1
ENSG00000250636.1	2.00779	1.3302	0.355316	3.74372	0.000181316	0.0373326	AC019193.1
ENSG00000168509.20	2.20296	1.31794	0.344628	3.82423	0.000131179	0.0315898	HJV
ENSG00000213492.2	2.2623	1.30927	0.358765	3.64938	0.000262877	0.0464412	NT5C3AP1
ENSG00000120332.16	2.87055	1.30374	0.353706	3.68595	0.000227849	0.0414398	TNN
ENSG00000117322.18	2.17682	1.28987	0.337009	3.8274	0.000129503	0.0315898	CR2
ENSG00000122584.13	2.63896	1.27366	0.340407	3.74159	0.000182858	0.0373326	NXPH1
ENSG00000281971.1	2.06536	1.26954	0.350485	3.62224	0.000292066	0.0499741	HOMER2P1
ENSG00000184661.14	2.45599	1.25753	0.32117	3.91546	9.02e-05	0.025789	CDCA2
ENSG00000256045.3	134.951	-3.68237	0.974543	-3.77857	0.000157734	0.0341863	MTRNR2L10
ENSG00000249072.1	12.1323	-4.06857	1.04596	-3.8898	0.000100328	0.0274667	AC114801.3
ENSG00000225840.2	1.5384e+06	-4.7562	1.00479	-4.73355	2.21e-06	0.00274322	AC010970.1
ENSG00000251705.1	32914	-7.43033	1.26888	-5.85582	4.75e-09	3.91e-05	RNA5-8SP6
ENSG00000270188.1	1435.52	-8.32335	1.35378	-6.14823	7.84e-10	1.02e-05	MTRNR2L11
ENSG00000232196.4	3581.06	-9.80462	1.3729	-7.14156	9.23e-13	2.4e-08	MTRNR2L4
Ventilator support vs Respiratory support
Ensembl ID	baseMean	log2FoldChange	lfcSE	stat	pvalue	padj	Gene Name
ENSG00000282184.2	2.58918	3.47088	0.573257	6.05467	1.41e-09	1.83e-05	IGHG3
ENSG00000236418.8	33.5399	3.11167	0.815773	3.81439	0.000136521	0.040812	HLA-DQA1
ENSG00000132465.12	3.18629	3.03497	0.604538	5.02032	5.16e-07	0.00146296	JCHAIN
ENSG00000211677.2	4.90488	2.98999	0.607889	4.91864	8.71e-07	0.00151099	IGLC2
ENSG00000145824.13	12.1903	2.75608	0.6063	4.54574	5.47e-06	0.00508474	CXCL14
ENSG00000284298.2	2.27908	2.68144	0.572463	4.68404	2.81e-06	0.00365766	HM190170.1
ENSG00000273720.1	4.38028	2.60358	0.604431	4.30748	1.65e-05	0.00942219	AC091812.2
ENSG00000277292.2	2.0134	2.54334	0.49991	5.08759	3.63e-07	0.00117898	PIP4K2B
ENSG00000181408.4	2.34677	2.36513	0.440451	5.36979	7.88e-08	0.000341704	UTS2R
ENSG00000232778.1	1.62616	2.34658	0.423012	5.54731	2.9e-08	0.000188623	RPL23AP50
ENSG00000184954.4	1.78956	2.31908	0.407891	5.68554	1.3e-08	0.000113047	OR6C70
ENSG00000277876.1	1.55177	2.23443	0.465182	4.80334	1.56e-06	0.00225464	AC108359.1
ENSG00000197766.8	1.88869	2.22999	0.450241	4.95287	7.31e-07	0.00146296	CFD
ENSG00000173269.14	6.13526	2.20063	0.485951	4.5285	5.94e-06	0.00532762	MMRN2
ENSG00000284764.1	1.65545	2.18712	0.536218	4.07879	4.53e-05	0.0186887	PINX1
ENSG00000184814.5	3.54881	2.12734	0.44204	4.81255	1.49e-06	0.00225464	PRR23B
ENSG00000259078.2	2.82051	2.10376	0.407591	5.16144	2.45e-07	0.0009105	PTBP1P
ENSG00000280569.1	2.12503	2.08909	0.471041	4.43505	9.21e-06	0.0070413	AC233263.4
ENSG00000276173.2	2.69198	2.0575	0.524163	3.92531	8.66e-05	0.0296766	IGHA2
ENSG00000204963.6	2.70578	2.04018	0.411134	4.96231	6.97e-07	0.00146296	PCDHA7
ENSG00000274499.1	1.67786	2.02076	0.482169	4.19098	2.78e-05	0.0136295	AC012414.6
ENSG00000221900.6	3.12376	2.0149	0.408656	4.93054	8.2e-07	0.00151099	POM121L12
ENSG00000282656.1	1.69689	2.00799	0.464727	4.32079	1.55e-05	0.00918964	TBC1D3J
ENSG00000213409.4	1.63535	2.00678	0.436932	4.59289	4.37e-06	0.00454765	C1QBPP2
ENSG00000205267.5	1.43359	1.99717	0.467991	4.26754	1.98e-05	0.0109365	DGAT2L7P
ENSG00000234846.7	1.71448	1.98921	0.539811	3.68501	0.000228691	0.0482724	NEU1
ENSG00000182450.13	2.58262	1.95201	0.39933	4.88822	1.02e-06	0.00165399	KCNK4
ENSG00000178343.5	2.54648	1.93653	0.388913	4.97933	6.38e-07	0.00146296	SHISA3
ENSG00000198576.4	5.03442	1.93252	0.457722	4.22203	2.42e-05	0.0123468	ARC
ENSG00000284838.2	2.06658	1.92911	0.416502	4.63169	3.63e-06	0.00393031	C1QTNF4
ENSG00000241123.1	2.28173	1.88978	0.415034	4.55332	5.28e-06	0.00508474	KRTAP10-5
ENSG00000163884.4	3.96863	1.88337	0.404821	4.65236	3.28e-06	0.00372653	KLF15
ENSG00000170689.10	3.43381	1.88032	0.403489	4.66016	3.16e-06	0.00372653	HOXB9
ENSG00000250215.1	1.81685	1.85256	0.407153	4.55003	5.36e-06	0.00508474	CIR1P2
ENSG00000167261.14	3.95257	1.8476	0.4154	4.44776	8.68e-06	0.0070413	DPEP2
ENSG00000239586.1	2.11629	1.84499	0.390897	4.71989	2.36e-06	0.00323016	MTND1P16
ENSG00000255532.1	1.41003	1.83113	0.470461	3.89219	9.93e-05	0.0315082	AC118942.1
ENSG00000244743.1	1.48319	1.82655	0.482514	3.78549	0.000153403	0.041556	RPL35AP27
ENSG00000244234.3	2.04427	1.81098	0.362576	4.99476	5.89e-07	0.00146296	GMCL2
ENSG00000186583.12	3.16414	1.80442	0.433279	4.16457	3.12e-05	0.0150241	SPATC1
ENSG00000162373.13	2.26103	1.79565	0.411972	4.35866	1.31e-05	0.00904138	BEND5
ENSG00000163145.13	3.78621	1.78224	0.41395	4.30545	1.67e-05	0.00942219	C1QTNF7
ENSG00000263236.2	2.13967	1.77133	0.431127	4.10861	3.98e-05	0.0170643	KRTAP4-12
ENSG00000270772.1	1.61235	1.75639	0.422953	4.15267	3.29e-05	0.0151712	PDHA1P1
ENSG00000249053.1	2.25463	1.75198	0.430396	4.07062	4.69e-05	0.019054	AC106794.1
ENSG00000135144.7	4.26123	1.74923	0.46276	3.77999	0.000156832	0.041556	DTX1
ENSG00000241361.8	1.54206	1.74318	0.403137	4.32403	1.53e-05	0.00918964	SLC25A24P1
ENSG00000214313.8	2.56729	1.73183	0.39752	4.35659	1.32e-05	0.00904138	AZGP1P1
ENSG00000169059.12	1.83246	1.73142	0.417698	4.14514	3.4e-05	0.0151712	VCX3A
ENSG00000284797.1	2.45759	1.72829	0.46381	3.72629	0.000194319	0.0460524	AC008397.1
ENSG00000148948.8	4.20124	1.72717	0.440393	3.92188	8.79e-05	0.0296766	LRRC4C
ENSG00000249858.2	1.95548	1.72513	0.397944	4.33511	1.46e-05	0.00918964	SNX5P1
ENSG00000119715.15	4.08218	1.70923	0.417122	4.09768	4.17e-05	0.0175059	ESRRB
ENSG00000277741.4	3.16847	1.70753	0.402544	4.24185	2.22e-05	0.0115311	GOLGA6L17P
ENSG00000169006.7	1.7819	1.70687	0.385563	4.42695	9.56e-06	0.00710192	NTSR2
ENSG00000228051.1	1.84396	1.70413	0.425888	4.00134	6.3e-05	0.0227514	WBP11P3
ENSG00000217236.2	2.21335	1.69333	0.37502	4.51532	6.32e-06	0.00548082	SP9
ENSG00000283473.4	1.71647	1.68979	0.411406	4.10735	4e-05	0.0170643	FAM240A
ENSG00000163286.9	2.3691	1.68566	0.362392	4.65149	3.3e-06	0.00372653	ALPG
ENSG00000271101.1	2.36129	1.68482	0.379356	4.44128	8.94e-06	0.0070413	AC005181.1
ENSG00000136834.3	1.95404	1.67151	0.386693	4.32257	1.54e-05	0.00918964	OR1J1
ENSG00000228594.4	3.28128	1.66356	0.441855	3.76495	0.000166584	0.0427186	FNDC10
ENSG00000179292.5	2.95901	1.66182	0.401204	4.14208	3.44e-05	0.0151712	TMEM151A
ENSG00000277253.1	3.40026	1.65362	0.448938	3.68339	0.000230151	0.0482724	CICP28
ENSG00000185633.10	4.46968	1.6425	0.425427	3.86082	0.000113007	0.0354106	NDUFA4L2
ENSG00000142677.4	3.50926	1.63503	0.394218	4.14753	3.36e-05	0.0151712	IL22RA1
ENSG00000184221.13	2.03388	1.62575	0.391959	4.14775	3.36e-05	0.0151712	OLIG1
ENSG00000272899.4	2.7447	1.62364	0.371882	4.36601	1.27e-05	0.00904138	ATP6V1FNB
ENSG00000259060.7	1.90903	1.6228	0.380765	4.26195	2.03e-05	0.0109803	AL163195.3
ENSG00000075886.11	2.15041	1.61225	0.358517	4.49698	6.89e-06	0.00578256	TUBA3D
ENSG00000099866.16	2.78537	1.60837	0.437401	3.6771	0.000235902	0.0489977	MADCAM1
ENSG00000125998.8	4.48524	1.59839	0.39848	4.01123	6.04e-05	0.0224422	FAM83C
ENSG00000251108.1	1.99052	1.5974	0.393994	4.05439	5.03e-05	0.0196837	YBX1P5
ENSG00000232361.3	1.76794	1.5967	0.392902	4.06385	4.83e-05	0.0193136	AC069304.1
ENSG00000283539.2	2.82477	1.59534	0.366948	4.3476	1.38e-05	0.00917839	ACR
ENSG00000171551.12	2.27186	1.5949	0.396375	4.02373	5.73e-05	0.0215918	ECEL1
ENSG00000155833.15	3.41733	1.57867	0.418485	3.77234	0.000161725	0.0420615	CYLC2
ENSG00000254916.1	2.50236	1.57246	0.420947	3.73554	0.000187313	0.045961	AP004607.4
ENSG00000258102.5	1.98091	1.57175	0.373326	4.21013	2.55e-05	0.0127649	MAP1LC3B2
ENSG00000139351.15	4.53748	1.56919	0.414219	3.78831	0.000151678	0.041556	SYCP3
ENSG00000127129.10	2.77416	1.56791	0.425199	3.68747	0.000226492	0.0482724	EDN2
ENSG00000217770.1	2.50523	1.55871	0.389012	4.00683	6.15e-05	0.0225421	FEM1AP3
ENSG00000095752.7	5.05125	1.55671	0.397381	3.91743	8.95e-05	0.0298422	IL11
ENSG00000186765.12	2.6239	1.5507	0.417744	3.71208	0.000205561	0.0473118	FSCN2
ENSG00000163501.7	2.72829	1.54858	0.416468	3.71836	0.000200517	0.0467956	IHH
ENSG00000188996.4	1.89439	1.54136	0.408	3.77786	0.000158184	0.041556	HUS1B
ENSG00000243547.1	1.75315	1.53866	0.400151	3.84521	0.000120451	0.0372939	HNRNPKP4
ENSG00000235076.2	1.66815	1.53866	0.412592	3.72925	0.000192052	0.0460524	GAPDHP52
ENSG00000248574.1	1.61172	1.53154	0.406944	3.76352	0.000167537	0.0427186	ADAM20P2
ENSG00000129152.4	1.89502	1.51625	0.374487	4.04887	5.15e-05	0.0196837	MYOD1
ENSG00000186907.8	3.06107	1.50668	0.408209	3.69096	0.00022341	0.0482724	RTN4RL2
ENSG00000254831.1	1.64521	1.50199	0.397376	3.77978	0.000156968	0.041556	KRT18P58
ENSG00000259010.1	1.75588	1.49673	0.383054	3.90738	9.33e-05	0.0307168	NUP50P1
ENSG00000254466.2	2.11125	1.49403	0.390757	3.82342	0.000131613	0.0402705	OR4D10
ENSG00000211454.15	3.29374	1.49351	0.368583	4.05202	5.08e-05	0.0196837	AKR7L
ENSG00000180113.16	4.92561	1.49205	0.392721	3.79925	0.000145132	0.041556	TDRD6
ENSG00000184995.7	1.69337	1.48946	0.40604	3.66826	0.000244209	0.0496201	IFNE
ENSG00000184160.8	2.33704	1.47829	0.399923	3.69643	0.000218653	0.0482724	ADRA2C
ENSG00000175093.5	3.44822	1.47175	0.388659	3.78675	0.000152628	0.041556	SPSB4
ENSG00000248444.1	1.75447	1.46892	0.376628	3.9002	9.61e-05	0.0309631	HNRNPA1P65
ENSG00000204787.8	2.33672	1.46297	0.391636	3.73553	0.000187322	0.045961	REG1CP
ENSG00000120324.9	2.54011	1.46047	0.384651	3.79687	0.000146537	0.041556	PCDHB10
ENSG00000250361.9	2.24432	1.45689	0.391037	3.7257	0.000194777	0.0460524	GYPB
ENSG00000237840.6	1.96918	1.45519	0.388197	3.74858	0.000177839	0.0444733	FAM21FP
ENSG00000167941.3	2.5803	1.45084	0.366029	3.96372	7.38e-05	0.0262897	SOST
ENSG00000255540.1	2.44136	1.44777	0.392479	3.68878	0.000225336	0.0482724	AP003122.5
ENSG00000112232.10	1.69227	1.44631	0.366817	3.94288	8.05e-05	0.028296	KHDRBS2
ENSG00000065609.14	2.77796	1.4462	0.381497	3.79086	0.000150128	0.041556	SNAP91
ENSG00000128285.4	2.78324	1.44402	0.389338	3.70892	0.000208144	0.0474861	MCHR1
ENSG00000131885.17	3.39948	1.43965	0.383688	3.75214	0.000175328	0.0442713	KRT17P1
ENSG00000198723.11	3.08857	1.43744	0.368631	3.8994	9.64e-05	0.0309631	TEX45
ENSG00000262179.3	1.83381	1.4331	0.39146	3.66091	0.000251326	0.0498968	MYMX
ENSG00000218776.4	1.58898	1.42538	0.388006	3.6736	0.000239157	0.0489977	MTATP6P31
ENSG00000132429.10	2.11443	1.41801	0.386013	3.67349	0.000239261	0.0489977	POPDC3
ENSG00000249056.1	1.96739	1.41135	0.38518	3.66412	0.000248189	0.0498968	AC099343.1
ENSG00000198944.6	2.2551	1.40412	0.376561	3.72879	0.000192399	0.0460524	SOWAHA
ENSG00000183134.5	3.13846	1.39752	0.35634	3.92188	8.79e-05	0.0296766	PTGDR2
ENSG00000186825.6	3.20339	1.39632	0.378982	3.6844	0.00022924	0.0482724	CDRT15P3
ENSG00000231915.2	2.81202	1.39127	0.374288	3.7171	0.000201519	0.0467956	SALL4P5
ENSG00000179148.10	3.33795	1.38716	0.363453	3.81661	0.000135298	0.040812	ALOXE3
ENSG00000250636.1	2.00779	1.38583	0.363899	3.80828	0.000139935	0.0413571	AC019193.1
ENSG00000176435.7	2.65416	1.38545	0.364085	3.80529	0.000141637	0.0413899	CLEC14A
ENSG00000255200.1	2.7622	1.3826	0.374632	3.69054	0.000223777	0.0482724	PGAM1P8
ENSG00000218089.1	2.13574	1.37749	0.376099	3.66258	0.000249686	0.0498968	DNAJA1P4
ENSG00000161682.15	2.61106	1.36909	0.369992	3.70034	0.000215314	0.0482724	FAM171A2
ENSG00000117322.18	2.17682	1.30794	0.344601	3.79552	0.000147336	0.041556	CR2
ENSG00000120149.9	2.06754	1.20938	0.327584	3.69181	0.000222665	0.0482724	MSX2
ENSG00000225840.2	1.5384e+06	-4.32153	1.01827	-4.24398	2.2e-05	0.0115311	AC010970.1
ENSG00000251705.1	32914	-5.55872	1.2859	-4.32281	1.54e-05	0.00918964	RNA5-8SP6
ENSG00000270188.1	1435.52	-7.47054	1.37148	-5.44708	5.12e-08	0.000266347	MTRNR2L11
ENSG00000232196.4	3581.06	-8.90651	1.3908	-6.40388	1.51e-10	3.94e-06	MTRNR2L4
Respiratory support vs No Respiratory Support (excluding ventilator)
Ensembl ID	baseMean	log2FoldChange	lfcSE	stat	pvalue	padj	Gene name
ENSG00000234475.5	8.5723	1.93777	0.408755	4.74067	2.13e-06	0.00659765	HSPA1A
ENSG00000188322.8	20.4187	1.71853	0.290296	5.91992	3.22e-09	2.51e-05	SBK1
ENSG00000151834.16	24.5632	1.66589	0.278695	5.97744	2.27e-09	2.51e-05	GABRA2
ENSG00000234514.8	5.27418	1.54675	0.301529	5.12971	2.9e-07	0.00112981	LST1
ENSG00000137801.11	24.2778	1.52636	0.351917	4.33727	1.44e-05	0.0187919	THBS1
ENSG00000085276.19	89.8278	1.217	0.278391	4.37156	1.23e-05	0.0187919	MECOM
ENSG00000161912.18	8.42582	1.21284	0.257791	4.70474	2.54e-06	0.00659765	ADCY10P1
ENSG00000115009.13	4.96218	1.16433	0.249968	4.65791	3.19e-06	0.00710668	CCL20
ENSG00000242038.5	3.51884	-0.935966	0.22754	-4.11342	3.9e-05	0.0467003	EGFL8
ENSG00000237763.9	8.13601	-1.56226	0.340354	-4.59009	4.43e-06	0.00862462	AMY1A
ENSG00000137880.6	12.044	-1.5712	0.362038	-4.33987	1.43e-05	0.0187919	GCHFR
ENSG00000128422.17	78.3005	-1.67037	0.385193	-4.33645	1.45e-05	0.0187919	KRT17
ENSG00000261272.1	35.5368	-2.2191	0.379493	-5.84753	4.99e-09	2.59e-05	MUC22
