# Supplementary material for: Human‐host transcriptomic analysis reveals unique early innate immune responses in different sub‐phenotypes of COVID‐19
Source: Clin Transl Med. 2022 Jun 13;12(6):e856. doi: 10.1002/ctm2.856 (PMC9191825; doi:10.1002/ctm2.856)
Supplement: Supplementary file 3 — Supporting information [file CTM2-12-0-s002.xlsx]

## Sheet: Sheet1
Logistic Regression Analysis for dependence of Age on Genes
Moderate vs Mild	p-value		Mortality vs Mild	p-value		Severe vs Mild	p-value
RNA5SP226	0.33		ZMYM3	0.4		GDF15	0.08
HSPA1A	0.4		TMPRSS11B	0.46		PSMC1P1	0.3
HLA-A	0.8		TMEM40	0.37		SFN	0.07
THBS1	0.31		TGM3	0.65		REXO1L12P	0.66
JAG1	0.71		SRRM4	0.2		PLEKHM1	0.49
ADAM28	0.73		SPNS2	0.54		SMIM11B	0.02
MUC22	0.36		SLC20A2	0.4
S100A2	0.86		SEC24C	0.42
RNA5-8SP6	<0.001*		SBK1	0.28
NOS2	0.41		RNA5-8SP6	<0.001*
GDF15	0.27		NIBAN2	0.5
CA12	0.93		MUC21	0.39
PRRG3	0.13		MTRNR2L8	0.004*
NLRP3	0.6		MTRNR2L4	0.005*
NOMO1	0.52		MTRNR2L3	0.01*
FCAR	0.48		MTRNR2L12	0.001*
IL1R2	0.87		MTRNR2L10	0.002*
FGFR3	0.37		MTRNR2L1	0.002*
			MSX1	0.22
			MECOM	<0.001*
			MAL	0.55
			LST1	0.25
			LPAR4	0.01*
			KRT4	0.69
			HSPB8	0.59
			HLA-C	0.74
			GSTA2	0.86
			GCHFR	0.52
			GABRA2	0.32
			FAM180B	0.27
			ECM1	0.45
			DONSON	0.54
			CTSK	0.27
			CRNN	0.62
			CES1	0.55
			CD300E	0.15
			CCL20	0.89
			AL591806.2	0.47
			AHCY	0.42
			ADCY10P1	0.31
			AC114801.3	0.02*
			AC091812.2	0.06
			A2ML1	0.62
